# Supplementary material for: Over-expression of BAG-1 in head and neck squamous cell carcinomas (HNSCC) is associated with cisplatin-resistance
Source: J Transl Med. 2017 Sep 6;15:189. doi: 10.1186/s12967-017-1289-2 (PMC5588726; doi:10.1186/s12967-017-1289-2)
Supplement: Supplementary file 3 — Additional file 3: Table S2. Gene array analysis of altered gene expression in advanced UMSCC cells. A. RNA and DNA were purified from seven pairs of UMSCC cell lines for gene array analysis and validation of interested genes. B. List of top diseases and bio functions generated by Ingenuity Pathway Analysis software. [file 12967_2017_1289_MOESM3_ESM.xlsx]

## Sheet: gene_800
Table S2. Differential expression analysis of relapsed and local cell lines
Gene Name	p-value(Factor)	p-value(B vs. A)	Fold-Change(B vs. A)
AA150211	0.00176501	0.00176501	3.01769
ABCA4	0.0494288	0.0494288	2.03803
ABCB4	0.0301706	0.0301706	1.7291
ABCC11	0.0435267	0.0435267	1.31039
ABCG4	0.0483129	0.0483129	2.28193
ACHE	0.0211122	0.0211122	-1.86563
ACKR3	0.0124499	0.0124499	-25.808
ACRBP	0.0449406	0.0449406	2.31939
ACSL6	0.0179103	0.0179103	1.5624
ACTR2	0.0330204	0.0330204	-1.37335
ADAM11	0.0269308	0.0269308	2.15156
ADCY1	0.0122726	0.0122726	3.01952
ADCY2	0.0301349	0.0301349	1.54877
AF085968	0.0337466	0.0337466	1.31661
AF116677	0.0479103	0.0479103	1.59075
AF119912	0.0178418	0.0178418	1.5638
AF339787	0.0244302	0.0244302	1.14536
AI908517	0.0103089	0.0103089	1.78411
AIMP1	0.0204542	0.0204542	1.22475
AJ293393	0.0487273	0.0487273	1.90007
AJ295982	0.0197569	0.0197569	2.15624
AJ295984	0.0463191	0.0463191	-1.88077
AJ399872	0.0265898	0.0265898	-1.20524
AK000257	0.0437004	0.0437004	1.56754
AK000924	0.0246699	0.0246699	1.4688
AK022337	0.0460683	0.0460683	1.73626
AK023492	0.0477957	0.0477957	1.37836
AK023773	0.00576788	0.00576788	2.05001
AK074097	0.0411721	0.0411721	1.30225
AK093664	0.0342716	0.0342716	1.43448
AK095097	0.0259205	0.0259205	1.62853
AK097143	0.0394829	0.0394829	2.26185
AK098417	0.0452962	0.0452962	1.74924
AK129844	0.0158757	0.0158757	1.33511
AKNA	0.0136293	0.0136293	1.96339
AL137318	0.00512123	0.00512123	2.35485
AMDHD2	0.0165331	0.0165331	2.51424
AMPD3	0.0113253	0.0113253	-2.2955
ANAPC7	0.0366842	0.0366842	1.47303
ANKRD53	0.0335416	0.0335416	1.45793
AP3M1	0.040931	0.040931	1.51474
APBA3	0.00973802	0.00973802	-1.33964
ARHGDIA	0.0278828	0.0278828	1.55586
ARMC6	0.00864245	0.00864245	1.41555
ARMCX4	0.0308905	0.0308905	1.5007
ARNT	0.0123025	0.0123025	-1.43823
ASB13	0.0095027	0.0095027	-1.28498
ASIC1	0.0265963	0.0265963	2.51465
ASIC3	0.0424264	0.0424264	2.43745
ATAT1	0.04001	0.04001	1.78132
AW192569	0.0246715	0.0246715	1.60008
AY007124	0.0144856	0.0144856	1.44833
AY010112	0.0349915	0.0349915	1.42456
A_23_P10060	0.0352465	0.0352465	1.45196
A_23_P158380	3.26417e-05	3.26417e-05	3.86419
A_23_P170551	0.0185545	0.0185545	1.63271
A_23_P170713	0.0068518	0.0068518	-1.59158
A_23_P207881	0.0260123	0.0260123	1.84236
A_23_P255637	0.00739003	0.00739003	1.65641
A_23_P390206	0.0104918	0.0104918	1.66776
A_23_P427103	0.00840729	0.00840729	1.98015
A_23_P9707	0.0281358	0.0281358	1.63005
A_24_P127098	0.0301167	0.0301167	1.52656
A_24_P158193	0.0289473	0.0289473	1.99608
A_24_P16361	0.0281433	0.0281433	-1.89223
A_24_P170357	0.0232277	0.0232277	1.78474
A_24_P173895	0.0423492	0.0423492	1.5504
A_24_P187154	0.0266027	0.0266027	1.67532
A_24_P187539	0.0268145	0.0268145	1.81742
A_24_P212764	0.0161847	0.0161847	1.5207
A_24_P24415	0.0221581	0.0221581	1.57623
A_24_P24982	0.0475342	0.0475342	1.45025
A_24_P256073	0.0407099	0.0407099	1.75861
A_24_P256817	0.014529	0.014529	1.69295
A_24_P265402	0.0178547	0.0178547	1.83457
A_24_P272886	0.00977073	0.00977073	-1.2138
A_24_P281175	0.0484816	0.0484816	1.70987
A_24_P281730	0.0499708	0.0499708	-1.68482
A_24_P328045	0.0239086	0.0239086	1.91881
A_24_P384379	0.0172889	0.0172889	2.36665
A_24_P452326	0.0117461	0.0117461	1.67285
A_24_P456802	0.0450308	0.0450308	1.81162
A_24_P492919	0.0437432	0.0437432	2.52294
A_24_P571824	0.0302415	0.0302415	-1.41895
A_24_P66239	0.00178346	0.00178346	2.57503
A_24_P662813	0.0383534	0.0383534	1.78664
A_24_P664258	0.0329043	0.0329043	1.8975
A_24_P67574	0.0130066	0.0130066	1.76051
A_24_P746044	0.0389369	0.0389369	1.84872
A_24_P777918	0.00765395	0.00765395	1.40954
A_24_P809638	0.0311747	0.0311747	2.1797
A_24_P884690	0.0287924	0.0287924	1.93301
A_24_P910605	0.00387613	0.00387613	1.97305
A_24_P911442	0.0443726	0.0443726	1.61174
A_24_P911519	0.0245747	0.0245747	1.88572
A_24_P912856	0.0237859	0.0237859	-1.42403
A_24_P913517	0.0400337	0.0400337	1.85113
A_24_P916979	0.045076	0.045076	2.04084
A_24_P917363	0.0198961	0.0198961	1.9324
A_24_P919616	0.0139378	0.0139378	-1.88781
A_24_P920468	0.0182335	0.0182335	1.71564
A_24_P921421	0.032235	0.032235	1.55673
A_24_P926229	0.0215674	0.0215674	1.62835
A_24_P928590	0.000574229	0.000574229	1.74193
A_24_P928689	0.0163307	0.0163307	1.76792
A_24_P930799	0.023961	0.023961	1.61049
A_24_P931554	0.0228573	0.0228573	1.78811
A_24_P935114	0.0362676	0.0362676	1.44437
A_24_P938263	0.00507051	0.00507051	1.90625
A_24_P940763	0.0195818	0.0195818	1.67263
A_24_P941070	0.0432235	0.0432235	1.45505
A_24_P944898	0.0455042	0.0455042	1.34737
A_32_P100206	0.00381322	0.00381322	1.95874
A_32_P106553	0.0320247	0.0320247	1.47176
A_32_P116303	0.0400638	0.0400638	1.83711
A_32_P12344	0.0155732	0.0155732	-1.35755
A_32_P125185	0.00547724	0.00547724	2.10128
A_32_P134301	0.0466245	0.0466245	1.23409
A_32_P138883	0.0426274	0.0426274	-1.73889
A_32_P140049	0.0242869	0.0242869	-1.45077
A_32_P142521	0.0468267	0.0468267	1.56944
A_32_P143057	0.0398445	0.0398445	1.65842
A_32_P145159	0.00112795	0.00112795	-1.6581
A_32_P159289	0.0263784	0.0263784	2.50998
A_32_P159528	0.0476819	0.0476819	1.6706
A_32_P164661	0.0330637	0.0330637	2.10509
A_32_P172716	0.0354829	0.0354829	1.57406
A_32_P192354	0.00960121	0.00960121	-1.54002
A_32_P193771	0.0156077	0.0156077	2.34488
A_32_P195181	0.0270547	0.0270547	-1.96197
A_32_P202597	0.00559801	0.00559801	2.12484
A_32_P209365	0.0262935	0.0262935	1.39358
A_32_P212566	0.0470685	0.0470685	-2.26862
A_32_P222872	0.0225902	0.0225902	2.55023
A_32_P227525	0.0118704	0.0118704	2.56948
A_32_P228759	0.00320443	0.00320443	2.2073
A_32_P30421	0.0441269	0.0441269	1.7106
A_32_P3221	0.00690528	0.00690528	2.28761
A_32_P32338	0.00324276	0.00324276	-2.41239
A_32_P36182	0.0387419	0.0387419	2.51469
A_32_P41396	0.0499862	0.0499862	3.20267
A_32_P4495	0.01687	0.01687	1.7298
A_32_P66072	0.0345714	0.0345714	1.93307
A_32_P89523	0.0155901	0.0155901	1.30062
A_32_P95502	0.0309631	0.0309631	1.64668
A_32_P98574	0.037726	0.037726	2.27099
BAAT	0.0208535	0.0208535	2.3695
BC003519	0.00482744	0.00482744	1.86966
BC007306	0.0492777	0.0492777	-1.70814
BC008341	0.0249461	0.0249461	1.404
BC013657	0.0343989	0.0343989	1.53258
BC017563	0.00238168	0.00238168	1.64671
BC020163	0.00888293	0.00888293	2.52684
BC020899	0.0144042	0.0144042	1.45224
BC031325	0.0461373	0.0461373	1.33584
BC044863	0.0483392	0.0483392	-2.28733
BC067767	0.0315926	0.0315926	1.5309
BC071732	0.0389516	0.0389516	1.37422
BCAS3	0.0380634	0.0380634	-1.2698
BCL2L10	0.0207576	0.0207576	-2.90573
BCL2L15	0.0445604	0.0445604	1.76892
BCL6B	0.0397488	0.0397488	1.50897
BCLAF1	0.00537194	0.00537194	1.82278
BF984502	0.0268915	0.0268915	1.95244
BM929303	0.0382469	0.0382469	2.38896
BRWD1-IT2	0.0495758	0.0495758	-2.44157
BX112876	0.00649112	0.00649112	1.99403
BX118374	0.0165335	0.0165335	1.86535
BX641010	0.0172309	0.0172309	-1.62146
C10orf128	0.0438891	0.0438891	1.82155
C11orf1	0.0285934	0.0285934	1.33241
C11orf85	0.0444227	0.0444227	1.48441
C12orf76	0.0249723	0.0249723	-1.64531
C18orf8	0.040101	0.040101	-1.39691
C19orf73	0.00474914	0.00474914	-1.33192
C1orf145	0.0402017	0.0402017	-1.4565
C1orf177	0.000148838	0.000148838	1.77179
C2CD2L	0.0242723	0.0242723	1.50276
C2orf48	0.00558657	0.00558657	2.43059
C2orf50	0.0276147	0.0276147	1.89024
C3orf52	0.0479765	0.0479765	-1.94021
C6orf226	0.0198456	0.0198456	-1.92225
C6orf25	0.0158646	0.0158646	1.6257
C7orf60	0.0384265	0.0384265	-2.03028
C7orf69	0.0274336	0.0274336	2.20478
C9orf131	0.0278512	0.0278512	1.68567
CA5B	0.0477621	0.0477621	1.34903
CALCOCO1	0.0270816	0.0270816	-1.34881
CALCRL	0.0299759	0.0299759	1.69806
CAMKMT	0.0294189	0.0294189	1.43449
CASC10	0.0408903	0.0408903	-3.02695
CASQ1	0.0252792	0.0252792	2.06188
CATSPERG	0.000961132	0.000961132	2.82444
CBR3	0.0266486	0.0266486	1.9136
CCDC102B	0.0343238	0.0343238	1.3123
CCDC126	0.0367857	0.0367857	-1.84753
CCDC168	0.0298638	0.0298638	1.83176
CCDC84	0.0395613	0.0395613	1.71888
CCDC88C	0.0177229	0.0177229	2.33756
CCL19	0.012952	0.012952	2.35746
CCL25	0.00476806	0.00476806	2.25219
CD1A	0.036868	0.036868	2.15453
CD200R1	0.0448808	0.0448808	1.43178
CD7	0.0332738	0.0332738	2.00481
CDX2	0.0374425	0.0374425	1.62929
CLCN5	0.00647402	0.00647402	2.97757
CLEC14A	0.0448658	0.0448658	1.47409
CLUH	0.0309952	0.0309952	1.30298
CN294989	0.0472752	0.0472752	-2.2269
CNDP1	0.0132204	0.0132204	3.13571
CNTNAP5	0.0397383	0.0397383	1.34004
COLQ	0.0204638	0.0204638	1.51904
CPAMD8	0.00973312	0.00973312	-2.71195
CR740251	0.0217633	0.0217633	1.80128
CR748243	0.0314893	0.0314893	1.51455
CSF2RB	0.00880419	0.00880419	1.66049
CSF3R	0.0196295	0.0196295	1.58655
CSH2	0.0366791	0.0366791	1.4991
CSMD2	0.0393679	0.0393679	1.32563
CST1	0.0432579	0.0432579	1.61494
CTAGE7P	0.00137324	0.00137324	-1.94416
CU677939	0.0194996	0.0194996	2.78805
CU678379	0.0472702	0.0472702	-1.67565
CXCL17	0.0256677	0.0256677	1.93624
CYP2A6	0.0334437	0.0334437	-2.2937
CYP2A7	0.0421804	0.0421804	1.234
DB352368	0.0370723	0.0370723	1.75525
DCAF6	0.0342343	0.0342343	-1.58241
DCAKD	0.017028	0.017028	1.44516
DCC	0.0231842	0.0231842	1.31155
DDIT4	0.0274103	0.0274103	-1.95188
DDN	0.0352293	0.0352293	2.10922
DENND4C	0.0400692	0.0400692	1.90357
DEPDC5	0.0408012	0.0408012	-1.40702
DHRS11	0.0209133	0.0209133	1.86542
DHRS12	0.0497499	0.0497499	-1.72748
DKKL1	0.0186396	0.0186396	1.61422
DLGAP4	0.0207232	0.0207232	-1.58689
DMRTB1	0.0413155	0.0413155	1.47253
DNAJC3	0.0306661	0.0306661	1.38794
DPAGT1	0.0107819	0.0107819	1.39857
DPPA4	0.0428447	0.0428447	-1.62397
DSCR4	0.0177996	0.0177996	1.84472
EDNRB	0.0141928	0.0141928	3.23199
EFR3B	0.0138571	0.0138571	1.58936
EHD2	0.0313093	0.0313093	-1.46685
EHMT1-IT1	0.0116747	0.0116747	1.73041
EIF2B5	0.0280158	0.0280158	-1.3844
EIF2S3	0.0246025	0.0246025	1.67036
EIF4A2	0.0390715	0.0390715	-1.6361
ENST00000295052	0.024607	0.024607	1.86475
ENST00000388967	0.00159253	0.00159253	1.51671
ENST00000390361	0.0277074	0.0277074	2.26824
ENST00000390597	0.00450076	0.00450076	1.5842
ENST00000402154	0.0256607	0.0256607	1.62354
ENST00000413233	0.0326269	0.0326269	2.15081
ENST00000415066	0.00718968	0.00718968	2.06175
ENST00000425942	0.0407827	0.0407827	1.28442
ENST00000443870	0.0365033	0.0365033	1.73255
ENST00000446232	0.0385	0.0385	1.48267
ENST00000446472	0.0291881	0.0291881	2.0535
ENST00000450406	0.0280556	0.0280556	2.1671
ENST00000451464	0.025182	0.025182	3.21981
ENST00000455105	0.0333949	0.0333949	-1.58158
ENST00000458030	0.0402424	0.0402424	-1.40761
ENST00000506634	0.0157459	0.0157459	1.33836
ENST00000508746	0.035982	0.035982	1.74024
ENST00000511127	0.0433208	0.0433208	1.59654
ENST00000514225	0.0203845	0.0203845	1.58855
ENST00000518921	0.000797534	0.000797534	1.52597
ENST00000519691	0.035113	0.035113	1.62897
ENST00000523121	0.0321356	0.0321356	1.45552
ENST00000523309	0.00484731	0.00484731	1.92366
ENST00000523810	0.00850858	0.00850858	2.09522
ENST00000524329	0.0486589	0.0486589	1.61567
ENST00000525173	0.0247053	0.0247053	1.75062
ENST00000528754	0.0117288	0.0117288	1.60176
ENST00000529326	0.0355983	0.0355983	1.77801
ENST00000530524	0.00944059	0.00944059	1.52082
ENST00000534164	0.04814	0.04814	1.56325
ENST00000548943	0.0172481	0.0172481	1.33324
ENST00000556323	0.0210757	0.0210757	1.27755
ENST00000560892	0.0113218	0.0113218	2.60139
ENST00000561559	0.0465735	0.0465735	1.28894
ENST00000563151	0.0394665	0.0394665	1.3555
ENST00000565120	0.0149811	0.0149811	1.96414
ENST00000566803	0.000488435	0.000488435	2.35672
ENST00000566971	0.029585	0.029585	3.24619
ENST00000583306	0.0153587	0.0153587	2.33317
ENST00000590579	0.0488129	0.0488129	1.92672
ENST00000597169	0.003756	0.003756	2.35134
ENST00000597191	0.0376682	0.0376682	1.51686
ENST00000602471	0.0180463	0.0180463	1.53417
ENST00000603827	0.0461004	0.0461004	1.74975
ENST00000608068	0.0469813	0.0469813	2.02627
ENST00000609463	0.0406139	0.0406139	2.39075
ENST00000616634	0.0415516	0.0415516	-2.11753
ENST00000617374	0.0325989	0.0325989	1.70464
ENST00000622226	0.0151103	0.0151103	3.72006
EPHA8	0.0327491	0.0327491	-1.20162
EPS8L3	0.0385888	0.0385888	1.42177
ETNPPL	0.0381442	0.0381442	2.52208
EXOC3L1	0.0110026	0.0110026	-2.04745
EXOC3L4	0.0462105	0.0462105	2.68147
F02250	0.0207184	0.0207184	2.45953
FADS6	0.0477472	0.0477472	1.49273
FAM104B	0.0321756	0.0321756	1.6229
FAM189A2	0.0315557	0.0315557	2.25603
FAM222A-AS1	0.0122382	0.0122382	1.66226
FAM74A1	0.0421809	0.0421809	2.02891
FAM76A	0.0421151	0.0421151	-1.33169
FAM89B	0.0253543	0.0253543	-1.64708
FAM92A1P2	0.0491879	0.0491879	1.62303
FANCG	0.00339429	0.00339429	2.16656
FAR2	0.0432538	0.0432538	3.38673
FASN	0.0206076	0.0206076	1.94857
FAT3	0.0292944	0.0292944	1.8771
FBLN7	0.0115064	0.0115064	2.4625
FBP2	0.0473908	0.0473908	1.44607
FBXO42	0.0225818	0.0225818	-1.37814
FBXO46	0.0418816	0.0418816	-1.61908
FCN2	0.00881339	0.00881339	1.71848
FER	0.00258022	0.00258022	-1.2783
FEV	0.0135586	0.0135586	1.55549
FFAR1	0.00222378	0.00222378	1.84422
FGD1	0.0058014	0.0058014	1.58141
FLJ31356	0.0252514	0.0252514	-3.06963
FOXL2	0.0354626	0.0354626	-2.75736
FRMD6	0.0384361	0.0384361	-1.85556
FRMD7	0.0345735	0.0345735	1.81619
FYTTD1	0.0396197	0.0396197	-1.49395
GABARAPL3	0.0364798	0.0364798	-1.91475
GDPD4	0.0428425	0.0428425	1.61293
GFRA2	0.045905	0.045905	1.37324
GHRL	0.0431981	0.0431981	1.59472
GIPC3	0.0396598	0.0396598	1.57577
GLB1L2	0.0256083	0.0256083	3.02733
GLCE	0.0376817	0.0376817	-1.58873
GLDC	0.0440828	0.0440828	4.24417
GLYAT	0.045009	0.045009	-1.22843
GML	0.0315368	0.0315368	1.85205
GNL3L	0.0457841	0.0457841	1.23573
GNRH2	0.0239528	0.0239528	1.49854
GP6	0.0342709	0.0342709	2.05716
GPR108	0.0220871	0.0220871	-1.33888
GPR119	0.0228858	0.0228858	-1.47681
GPR150	0.0195429	0.0195429	-1.70394
GPRIN1	0.038099	0.038099	1.38613
GRIK4	0.0131343	0.0131343	1.4355
GRK1	0.00443488	0.00443488	1.46946
GTPBP6	0.037613	0.037613	1.37564
HAX1	0.0248884	0.0248884	-1.25962
HEATR4	0.0351844	0.0351844	1.38715
HEPH	0.0121781	0.0121781	2.62382
HIST1H1C	0.00111327	0.00111327	-2.9497
HIST1H2AC	0.0116763	0.0116763	-2.13832
HIST1H2AG	0.0360749	0.0360749	-1.82123
HIST1H2BB	0.0281962	0.0281962	-1.83444
HIST1H2BC	0.0464326	0.0464326	-1.97411
HIST1H2BE	0.0246822	0.0246822	-1.76915
HIST1H2BF	0.0292769	0.0292769	-1.82905
HIST1H2BG	0.0333358	0.0333358	-1.87185
HIST1H2BH	0.0242172	0.0242172	-1.85522
HIST1H2BK	0.0298799	0.0298799	-1.80666
HIST1H2BL	0.0157452	0.0157452	-1.85404
HIST1H2BM	0.0290687	0.0290687	-1.59562
HIST1H2BO	0.0172051	0.0172051	-1.87243
HIST1H3D	0.0201882	0.0201882	-1.72223
HIST2H2BC	0.0165858	0.0165858	-1.58308
HMP19	0.037831	0.037831	1.32249
HNRNPF	0.0366355	0.0366355	1.41289
HS3ST2	0.0364128	0.0364128	1.52954
HSP90AA1	0.0244908	0.0244908	1.32574
HSPA6	0.0491901	0.0491901	-1.88952
HSPD1	0.018224	0.018224	1.42643
HTR3E	0.0184628	0.0184628	1.81905
ICE2	0.0487972	0.0487972	1.39466
ICOS	0.0302402	0.0302402	1.53525
IDI2	0.0247174	0.0247174	1.64954
IL1RAPL2	0.0106156	0.0106156	1.43668
INMT	0.0344431	0.0344431	1.47047
IQCF2	0.0162276	0.0162276	2.03024
ITGBL1	0.0372436	0.0372436	3.52989
JADE3	0.0341369	0.0341369	1.52382
KCNE1	0.0439101	0.0439101	1.44273
KDELR1	0.0450086	0.0450086	-1.26932
KHK	0.017239	0.017239	2.2086
KIAA0408	0.0468411	0.0468411	1.81947
KIF1C	0.019039	0.019039	1.30959
KIF6	0.00672867	0.00672867	1.39418
KLF1	0.043517	0.043517	2.39597
KLHL24	0.00691546	0.00691546	-2.32702
LCN12	0.0307944	0.0307944	-1.6236
LEF1	0.0224498	0.0224498	2.69408
LHX4	0.0424881	0.0424881	1.27835
LINC00086	0.042726	0.042726	-2.24938
LINC00087	0.0245992	0.0245992	-2.52101
LINC00269	0.0230006	0.0230006	1.84233
LINC00466	0.0266855	0.0266855	1.74697
LINC00869	0.0117227	0.0117227	-1.62363
LINC01088	0.012789	0.012789	-1.45902
LINC01137	0.0322333	0.0322333	-1.8042
LINC01224	0.0455282	0.0455282	1.73908
LINC01320	0.00639863	0.00639863	3.59033
LINC01480	0.0182358	0.0182358	4.22636
LINC01554	0.0193451	0.0193451	1.51688
LIPI	0.0119242	0.0119242	1.65591
LMAN2L	0.0351386	0.0351386	-1.56693
LOC100128398	0.039236	0.039236	2.42744
LOC100128644	0.0437347	0.0437347	1.66655
LOC100129572	0.0393969	0.0393969	1.59482
LOC100130078	0.0184063	0.0184063	1.53844
LOC100270746	0.0490254	0.0490254	-2.03676
LOC100289361	0.041074	0.041074	-2.03695
LOC100505478	0.0486363	0.0486363	1.68699
LOC100506388	0.0407741	0.0407741	1.87611
LOC100506458	0.0211133	0.0211133	1.6251
LOC100996662	0.0119611	0.0119611	1.45162
LOC101927472	0.0145577	0.0145577	1.53797
LOC101928433	0.00271577	0.00271577	-2.86575
LOC102725407	0.0312903	0.0312903	1.39743
LOC103091866	0.00954399	0.00954399	-1.91334
LOC254896	0.0277505	0.0277505	1.60271
LOC390705	0.0182245	0.0182245	1.53826
LOC400794	0.028904	0.028904	1.43853
LOC401317	0.0411474	0.0411474	-2.27812
LOC440434	0.0383334	0.0383334	1.66509
LOC643201	0.0223449	0.0223449	3.47989
LOC644794	0.0247446	0.0247446	-1.75861
LOC730257	0.00314095	0.00314095	-1.8906
LPA	0.00809672	0.00809672	1.64313
LPP	0.00872131	0.00872131	-1.39418
LRCOL1	0.0392201	0.0392201	1.52477
LRRC2-AS1	0.0476746	0.0476746	1.46659
LRRC25	0.0421498	0.0421498	1.68693
LRRC37A4P	0.0404045	0.0404045	1.60285
LYSMD1	0.0473607	0.0473607	-1.43123
LYZ	0.0152112	0.0152112	2.50064
MAGEC3	0.0250957	0.0250957	1.96614
MAPT	0.0103657	0.0103657	1.44138
2017-03-10	0.0379044	0.0379044	1.71999
2017-03-08	0.0221961	0.0221961	1.65158
MED25	0.00885139	0.00885139	-1.53272
MELK	0.0432483	0.0432483	2.24161
MEN1	0.010757	0.010757	1.40345
MESDC2	0.0358089	0.0358089	-1.55998
MIR143HG	0.0404102	0.0404102	2.28242
MIR210HG	0.0126319	0.0126319	-1.84112
MLF1	0.0276327	0.0276327	-1.59757
MME	0.0293461	0.0293461	7.21952
MORF4L1	0.0425171	0.0425171	-1.51421
MRE11A	0.0298466	0.0298466	1.44748
MROH8	0.0484042	0.0484042	1.53331
MRPL12	0.038575	0.038575	1.51192
MRPL38	0.0346405	0.0346405	1.24336
MS4A1	0.0356247	0.0356247	1.62432
MS4A6E	0.0252038	0.0252038	1.96671
MTFR1L	0.0128594	0.0128594	-1.32173
MTFR2	0.0172879	0.0172879	2.05521
MTSS1L	0.0236693	0.0236693	1.44088
MUC5B	0.00479006	0.00479006	1.55084
MYEOV2	0.0223382	0.0223382	1.22646
MYF5	0.0353181	0.0353181	-2.29908
MYH2	0.0119212	0.0119212	2.86426
MYLK3	0.0444361	0.0444361	1.39265
MYO15A	0.0150689	0.0150689	2.35096
NAB1	0.0484	0.0484	-1.18216
NABP2	0.0447211	0.0447211	1.57623
NBEAL2	0.0407728	0.0407728	1.20838
NCOA2	0.0141689	0.0141689	-1.40998
NDUFA6-AS1	0.0435631	0.0435631	1.80999
NDUFB6	0.0237242	0.0237242	1.58085
NECAP2	0.00188379	0.00188379	-1.5059
NP1166121	0.0435817	0.0435817	-1.30288
NPHS1	0.0491462	0.0491462	1.5953
NR1I2	0.00965403	0.00965403	1.77352
NR2E1	0.0249794	0.0249794	2.9958
NRAP	0.0354889	0.0354889	1.39283
NRGN	0.0131909	0.0131909	2.49533
NUDT8	0.042155	0.042155	1.61201
NUP37	0.0156321	0.0156321	1.79904
NXPH4	0.0476281	0.0476281	1.86292
OCM2	0.036248	0.036248	1.93493
ODF2L	0.0469525	0.0469525	-1.24438
OLFML1	0.0112502	0.0112502	1.67493
OPN1SW	0.0107596	0.0107596	1.92616
OR10H4	0.0416481	0.0416481	1.73984
OR12D3	0.0159616	0.0159616	1.67346
OR1D2	0.0239214	0.0239214	2.13443
OR2B2	0.0376641	0.0376641	1.67168
OR51B4	0.0429827	0.0429827	1.84854
OTOGL	0.0482597	0.0482597	1.54971
OTUD6B-AS1	0.0271272	0.0271272	-1.49749
PACRG	0.0427566	0.0427566	1.65746
PALLD	0.0435754	0.0435754	-1.66344
PARD6A	0.0288258	0.0288258	2.51756
PARPBP	0.0378023	0.0378023	1.51964
PBXIP1	0.0315527	0.0315527	-1.78301
PCDH10	0.0164699	0.0164699	1.56385
PCDHA8	0.018346	0.018346	2.07798
PCID2	0.00346208	0.00346208	1.58826
PDE7B	0.0325585	0.0325585	2.12902
PDZK1IP1	0.0366162	0.0366162	-2.37837
PECAM1	0.0231588	0.0231588	2.13625
PEX19	0.0425184	0.0425184	-1.32496
PI4KAP2	0.0100419	0.0100419	1.88209
PIGZ	0.0412001	0.0412001	-2.63054
PIK3CA	0.037246	0.037246	-1.40707
PKDREJ	0.0130821	0.0130821	1.61508
PKNOX2	0.0168858	0.0168858	2.72927
PLA2G12B	0.0474171	0.0474171	2.36481
PLD1	0.0498156	0.0498156	-1.49891
PLXNC1	0.0485126	0.0485126	2.14478
POLA1	0.0422095	0.0422095	1.65061
POLE	0.0153644	0.0153644	1.41976
PPFIBP1	0.0124513	0.0124513	-1.59752
PPP1R1A	0.0236158	0.0236158	2.93315
PPP2R1B	0.0489628	0.0489628	1.27374
PPY	0.0113888	0.0113888	1.89176
PRG2	0.0227304	0.0227304	2.77334
PRICKLE4	0.0196764	0.0196764	1.90893
PRKAB2	0.010743	0.010743	-1.70106
PRKCQ-AS1	0.0353032	0.0353032	1.58193
PRLHR	0.0181716	0.0181716	-1.70334
PRPF8	0.0279115	0.0279115	1.45399
PRSS1	0.0303952	0.0303952	1.64599
PRSS30P	0.0410897	0.0410897	1.49289
PRSS33	0.0266299	0.0266299	-1.49941
PRUNE	0.0206043	0.0206043	-1.73807
PRX	0.0387767	0.0387767	-1.37822
PSD3	0.0388823	0.0388823	-1.67055
PSKH2	0.0359824	0.0359824	1.79329
PTCH2	0.0435478	0.0435478	1.68813
PTOV1	0.046704	0.046704	-1.39896
PXMP4	0.0249226	0.0249226	-2.08037
RAD51C	0.0304	0.0304	1.57486
RAD54L2	0.0459451	0.0459451	1.30117
RALYL	0.0139505	0.0139505	-1.85112
RANBP3L	0.0242657	0.0242657	1.2865
RARRES2	0.0201066	0.0201066	2.24713
RASGEF1B	0.0439504	0.0439504	1.27136
RBBP7	0.0183866	0.0183866	2.03892
RBM26	0.0365683	0.0365683	1.28148
RGS7	0.0217979	0.0217979	2.04593
RHBDF1	0.0480274	0.0480274	-1.37629
RIMBP2	0.0162302	0.0162302	1.82886
RIT2	0.00507769	0.00507769	3.0956
RITA1	0.00253176	0.00253176	1.43094
RLBP1	0.0388683	0.0388683	2.65707
RNASET2	0.0172081	0.0172081	1.55695
RNF7	0.0231919	0.0231919	-1.52943
RNGTT	0.0463476	0.0463476	1.33261
RPL35A	0.0234241	0.0234241	-1.3339
RPRML	0.0345707	0.0345707	2.11646
RPS8	0.0494606	0.0494606	-1.2011
RPTOR	0.0240014	0.0240014	1.44848
RTN4RL1	0.0263349	0.0263349	2.32761
S1PR3	0.00721331	0.00721331	2.02106
SARAF	0.026731	0.026731	-1.50827
SART3	0.0102524	0.0102524	1.12723
SCAND2P	0.046469	0.046469	-1.64633
SCML2	0.0440885	0.0440885	1.27379
SCN2B	0.0269718	0.0269718	1.53134
SFT2D3	0.0101165	0.0101165	-1.56297
SGOL1	0.0272792	0.0272792	1.68989
SGSM1	0.0355953	0.0355953	1.35223
SHOX	0.0316584	0.0316584	1.48069
SKIL	0.00528155	0.00528155	-1.7934
SLC16A4	0.0218182	0.0218182	2.26478
SLC1A7	0.0433748	0.0433748	1.88465
SLC23A1	0.0456075	0.0456075	1.7959
SLC25A15	0.0311709	0.0311709	1.44949
SLC25A33	0.0144544	0.0144544	1.73942
SLC26A7	0.0369912	0.0369912	1.6572
SLC28A1	0.0230346	0.0230346	1.92229
SLC37A4	0.0202742	0.0202742	1.40703
SLC5A9	0.0100436	0.0100436	2.25677
SLCO4C1	0.0456998	0.0456998	1.44977
SLIT1-AS1	0.00925046	0.00925046	1.31903
SMC1A	0.00580474	0.00580474	2.44528
SMYD4	0.0454521	0.0454521	1.41751
SMYD5	0.00230006	0.00230006	1.3762
SNURF	0.023594	0.023594	1.99902
SOBP	0.0264122	0.0264122	3.26357
SORCS2	0.00994736	0.00994736	-3.84469
SOS2	0.0286453	0.0286453	-1.79791
SRC	0.028847	0.028847	-1.56777
SRPR	0.0151137	0.0151137	1.40324
SSH2	0.00235229	0.00235229	1.69292
ST3GAL4	0.0262767	0.0262767	1.78619
STARD13	0.00988906	0.00988906	-1.89631
STH	0.0303888	0.0303888	1.36667
STK32B	0.0338846	0.0338846	1.64358
STOML1	0.0256267	0.0256267	-1.57074
SUGT1P3	0.0456118	0.0456118	1.41028
SYNE3	0.0452946	0.0452946	-2.45767
TAAR5	0.0331528	0.0331528	1.27904
TARP	0.0218216	0.0218216	1.57555
TARSL2	0.00121196	0.00121196	-1.58958
TBC1D17	0.0268749	0.0268749	-1.56763
TBC1D26	0.0238784	0.0238784	2.33073
TBCC	0.0400217	0.0400217	-1.35566
TBL1XR1	0.0132132	0.0132132	-1.49075
TBL3	0.0312164	0.0312164	1.60469
TEF	0.0327973	0.0327973	-1.68146
TEX19	0.0351412	0.0351412	2.71468
TEX30	0.00930737	0.00930737	2.25173
TEX36	0.0425378	0.0425378	1.5658
THC2478726	0.0413266	0.0413266	-1.41433
THC2504848	0.0431789	0.0431789	1.74024
THC2538174	0.0259729	0.0259729	2.92332
THC2548256	0.0144685	0.0144685	-1.65037
THC2550160	0.0128692	0.0128692	1.47223
THC2564025	0.0299368	0.0299368	2.32585
THC2571287	0.0299414	0.0299414	-1.43958
THC2580884	0.037572	0.037572	1.94087
THC2599816	0.0314907	0.0314907	-1.62342
THC2618720	0.0285292	0.0285292	1.57517
THC2637307	0.00379167	0.00379167	1.47761
THC2637613	0.0302245	0.0302245	1.47637
THC2642866	0.0495644	0.0495644	2.02235
THC2649456	0.0289247	0.0289247	1.47152
THC2651047	0.0304218	0.0304218	2.17061
THC2655799	0.0258835	0.0258835	2.26068
THC2659040	0.0319149	0.0319149	1.79368
THC2659561	0.015768	0.015768	1.60082
THC2661318	0.0142357	0.0142357	-2.18593
THC2662703	0.012156	0.012156	2.01919
THC2662876	0.0296332	0.0296332	1.70704
THC2666227	0.0389416	0.0389416	1.68249
THC2666469	0.0180977	0.0180977	3.68945
THC2672319	0.0487081	0.0487081	1.64706
THC2673973	0.0365013	0.0365013	2.59138
THC2675121	0.0498324	0.0498324	1.73865
THC2676436	0.0180037	0.0180037	3.00355
THC2679040	0.0400177	0.0400177	1.25224
THC2683169	0.0396248	0.0396248	1.43108
THC2686012	0.0452472	0.0452472	1.87896
THC2692453	0.0396912	0.0396912	1.61682
THC2693398	0.00264165	0.00264165	2.12986
THC2698414	0.040923	0.040923	1.34709
THC2701431	0.0133963	0.0133963	2.24137
THC2703271	0.0377436	0.0377436	2.75518
THC2705074	0.0262596	0.0262596	2.28518
THC2705860	0.0297209	0.0297209	1.50138
THC2706212	0.0354132	0.0354132	2.03758
THC2708687	0.0406044	0.0406044	1.98665
THC2709441	0.0197804	0.0197804	1.44602
THC2713677	0.0184464	0.0184464	1.75952
THC2714184	0.0334256	0.0334256	2.0684
THC2716178	0.0321094	0.0321094	-8.31002
THC2720561	0.0314575	0.0314575	2.04826
THC2720893	0.026624	0.026624	1.57662
THC2736226	0.0106349	0.0106349	1.65807
THC2742572	0.0226882	0.0226882	1.53445
THC2746246	0.00141583	0.00141583	2.00568
THC2751346	0.0410879	0.0410879	1.37516
THC2755690	0.0258719	0.0258719	2.33076
THC2761472	0.0228231	0.0228231	1.4756
TIGD7	0.00944639	0.00944639	2.63307
TIMM10	0.0072046	0.0072046	1.6037
TLDC2	0.0282399	0.0282399	1.96542
TLR7	0.0212015	0.0212015	1.49832
TLX3	0.042598	0.042598	1.53597
TMED6	0.0458411	0.0458411	2.09603
TMEM190	0.00563927	0.00563927	-2.83897
TMEM252	0.0183697	0.0183697	1.59343
TMEM255B	0.00179238	0.00179238	2.29493
TMEM51-AS1	0.0393835	0.0393835	1.83971
TMPRSS6	0.0344934	0.0344934	1.52519
TMUB2	0.0156886	0.0156886	-1.32519
TNFAIP8	0.0439553	0.0439553	-1.61564
TRAPPC6B	0.0157428	0.0157428	-1.5577
TRIM10	0.0295295	0.0295295	1.27075
TRIM53AP	0.0200554	0.0200554	1.19063
TRPA1	0.0359537	0.0359537	1.78827
TRPM8	0.0468716	0.0468716	1.70312
TSPAN13	0.0242783	0.0242783	-2.13494
TSPAN16	0.00930499	0.00930499	1.71682
TSPY3	0.0177334	0.0177334	1.76257
TTC23	0.0299852	0.0299852	-1.57047
TXNRD3	0.0274584	0.0274584	-1.70499
U04815	0.0240666	0.0240666	-1.92124
U22680	0.0468336	0.0468336	1.83654
U80760	0.00874078	0.00874078	1.65373
UBA5	0.0432352	0.0432352	-1.44155
UBL7-AS1	0.0354318	0.0354318	-1.47938
UMODL1-AS1	0.01189	0.01189	1.5364
UNC5A	0.0466093	0.0466093	1.95044
UPB1	0.00236949	0.00236949	2.88138
USP28	0.00426007	0.00426007	1.77832
USP29	0.00896414	0.00896414	1.66673
UTP14C	0.028505	0.028505	-1.50532
VAMP3	0.0377132	0.0377132	-1.33463
VASN	0.0349306	0.0349306	-3.35456
VAX2	0.00653536	0.00653536	2.27292
VCP	0.00965565	0.00965565	1.32543
VPS26B	0.0170753	0.0170753	1.88176
VPS8	0.0342738	0.0342738	-1.37782
WDR75	0.0418157	0.0418157	1.23965
WFDC1	0.0216343	0.0216343	1.54226
WNT8B	0.0201663	0.0201663	2.08807
XIRP2	0.0368187	0.0368187	1.26656
XLOC_l2_006173	0.0106016	0.0106016	1.74813
YEATS4	0.0405702	0.0405702	1.34945
YPEL5	0.0366939	0.0366939	-1.79484
YRDC	0.0300877	0.0300877	1.63127
ZBTB1	0.0192559	0.0192559	-1.99724
ZBTB11-AS1	0.0197756	0.0197756	-1.96847
ZFP28	0.0416802	0.0416802	1.23287
ZKSCAN3	0.0384533	0.0384533	-1.4656
ZNF142	0.0397768	0.0397768	1.33832
ZNF169	0.0237404	0.0237404	1.99103
ZNF250	0.00460836	0.00460836	-1.59005
ZNF436	0.000369691	0.000369691	-1.56098
ZNF444	0.0150272	0.0150272	-1.44835
ZNF529-AS1	0.0097726	0.0097726	2.56654
ZNF581	0.0328605	0.0328605	-1.40184
ZNF587B	0.0238126	0.0238126	2.21362
ZNF660	0.0324908	0.0324908	1.99869
ZNF703	0.0415514	0.0415514	1.83802
ZNF799	0.027008	0.027008	2.26902
ZNHIT6	0.041506	0.041506	-1.17868
ZNRF2P1	0.0267019	0.0267019	-1.79565
ZPBP	0.0143378	0.0143378	1.28237
ZSWIM1	0.0292758	0.0292758	-1.3729
lnc-ARSJ-1	0.0484986	0.0484986	1.45989
lnc-COIL-3	0.0135834	0.0135834	1.70696
lnc-DHX37-1	0.00434965	0.00434965	3.23183
lnc-HSP90AA1-1	0.0353453	0.0353453	1.8784
lnc-OTX2-3	0.049327	0.049327	1.23121
lnc-PNLIPRP1-1	0.00552747	0.00552747	1.69706
lnc-POLR1E-1	0.0302344	0.0302344	2.32144
lnc-PRB1-1	0.0323314	0.0323314	1.84614
lnc-RNF24-2	0.0401883	0.0401883	-1.56425
lnc-SDIM1-3	0.0425356	0.0425356	2.393
lnc-SLA2-2	0.00307166	0.00307166	-2.31148
lnc-TET1-1	0.0291422	0.0291422	-2.07064
